# Supplementary material for: Structure of the Drosophila melanogaster Flight Muscle Myosin Filament at 4.7 Å Resolution Reveals New Details of Non-Myosin Proteins
Source: Int J Mol Sci. 2023 Oct 5;24(19):14936. doi: 10.3390/ijms241914936 (PMC10573858; doi:10.3390/ijms241914936)
Supplement: Supplementary file 1 [file ijms-24-14936-s001.zip]

Archive with 7 entries (6 files):
- ijms-2619277-supplementary/Abbasi Yeganeh et al, 2023, Supplemental-files/
- ijms-2619277-supplementary/Abbasi Yeganeh et al, 2023, Supplemental-files/.DS_Store
- ijms-2619277-supplementary/Abbasi Yeganeh et al, 2023, Supplemental-files/Abbasi Yeganeh et al, 2023,Supplementary Table S1_helical paramters.xlsx
- ijms-2619277-supplementary/Abbasi Yeganeh et al, 2023, Supplemental-files/Abbasi Yeganeh et al, 2023,Supplementary Table S2_flightin-myosin interactions.xlsx
- ijms-2619277-supplementary/Abbasi Yeganeh et al, 2023, Supplemental-files/Abbasi Yeganeh et al, 2023,Video_S1.mov
- ijms-2619277-supplementary/Abbasi Yeganeh et al, 2023, Supplemental-files/Abbasi Yeganeh et al, 2023,Video_S2.mov
- ijms-2619277-supplementary/Abbasi Yeganeh et al, 2023, Supplemental-files/Abbasi Yeganeh et al, 2023,Video_S3.mp4
