# Supplementary material for: Structure of the Drosophila melanogaster Flight Muscle Myosin Filament at 4.7 Å Resolution Reveals New Details of Non-Myosin Proteins
Source: Int J Mol Sci. 2023 Oct 5;24(19):14936. doi: 10.3390/ijms241914936 (PMC10573858; doi:10.3390/ijms241914936)
Supplement: Supplementary file 1 [file ijms-24-14936-s001.zip › ijms-2619277-supplementary/Abbasi Yeganeh et al, 2023, Supplemental-files/Abbasi Yeganeh et al, 2023,Supplementary Table S1_helical paramters.xlsx]

## Sheet: Sheet1
	Lethocerus	Drosophila	Bombus	Drosophila
Resolution (Å)	6	7	6	4.7
Helical rise (Å)	147.038	148.826	147.533	145.357
Helical twist (˚)	33.98	33.86	34.05	33.8076
Reference	Hu et al., 2016	Daneshparvar et al., 2020	Li et al., 2022	this work
